# Supplementary material for: Terpenoids from Myrrh and Their Cytotoxic Activity against HeLa Cells
Source: Molecules. 2023 Feb 8;28(4):1637. doi: 10.3390/molecules28041637 (PMC9964945; doi:10.3390/molecules28041637)
Supplement: Supplementary file 1 [file molecules-28-01637-s001.zip]

Archive with 1 entries (1 files):
- molecules-2141463-supplementary.pdf
